# Supplementary material for: Co-Occurrence of Staphylococcus aureus and Ochratoxin A in Pasteurized Milk
Source: Toxins (Basel). 2022 Oct 21;14(10):718. doi: 10.3390/toxins14100718 (PMC9612031; doi:10.3390/toxins14100718)
Supplement: Supplementary file 1 [file toxins-14-00718-s001.zip]

Archive with 1 entries (1 files):
- toxins-1916153-supplementary.pdf
